# Supplementary material for: Morris Water Maze and Contextual Fear Conditioning Tasks to Evaluate Cognitive Functions Associated With Adult Hippocampal Neurogenesis
Source: Front Neurosci. 2022 Jan 3;15:782947. doi: 10.3389/fnins.2021.782947 (PMC8761726; doi:10.3389/fnins.2021.782947)
Supplement: Supplementary file 1 [file Table_1.xlsx]

## Sheet: Supplementary table 1
	Supplementary table 1. Morris water maze
	Reference	Animal model	Method to manipulate AHN	Age of animals at the time of testing	Time from AHN manipulation to testing	Learning protocol	First learning	Reversal learning	Memory results		Behavioral outcome
									Short-term ≤ 48h	Long-term ≥ 1 week
	(Garthe et al., 2009)	WT mice C57BL6 6 to 8-week-old ♀	Cytotoxic drug Temozolomide ↓AHN	~14 to16-week-old	4 weeks after the last drug injection	First: 6 daily trials x 3 days →reversal: 6 daily trials x 2 days	X 1. Searching strategies ↓% Spatially precise searching (Relative differences compared to control) Day 2: -20% direct swimming Day 3: -15% focal search -28% direct swimming p<0.05 X 2. ↑ Latency (Control vs ↓AHN) Day 1: 60s vs 67s Day 2: 30s vs 55s** Day 3: 27s vs 35s p<0.001	X 1.Searching strategies ↑ % Perseverance behavior (Relative differences compared to control) Day 1: +40% Day 2: +18% p<0.05 ↓ Spatially precise searching Day 1: -45%focal search Day 2: -20% direct swimming p<0.05 X 2. ↑Latency (Control vs ↓AHN) Day 1: 45s vs 85s*** Day 2: 25s vs 55s** p<0.001	X ↓ % Time in TQ (Control vs ↓AHN) First learning: 52% vs 50% Reversal: 42% vs 25 %	Not evaluated	1.Decreased use of spatially precise searching during the first learning and reversal. 2.Less flexible use of spatially precise searching during reversal learning. 3. Deficit in short-term retention after reversal.
	(Garthe et al., 2016)	WT mice C57BL6 6 to 8-week-old ♀	Cytotoxic drug Temozolomide ↓AHN	~13 to15-week-old	3 weeks after the last drug injection	First: 6 daily trials x 3 days →reversal 1: 6 daily trials x 2 days → reversal 2: 6 daily trials x 2 days	X 1. Searching strategies ↓% Spatially precise searching (Relative differences compared to control) Day 3: -10% focal -15% direct Change in the odds for using a more hippocampus-dependent or less hippocampus-dependent strategy (Control vs ↓AHN) Odds' ratio=0.73 p<0.001 ✓ 2. Path length (Control vs ↓AHN) Day 1: 250cm vs 240cm Day 3: 120cm vs 85cm	X 1. Searching strategies ↑% Perseverance behavior (Relative differences compared to control) Reversal 1 Day1: +20% Reversal 2 Day1: +20% X 2. ↑Path length Reversal 1 Day 1: 180cm vs 250cm Day 2: 130cm vs 180 cm Reversal 2 Day1: 185cm vs 230cm Day2: 140cm vs 140cm p<0.001	X ↓ # Platform crossings (Control vs ↓AHN) 7 vs 3 p<0.001	Not evaluated	1.Decreased use of spatially precise searching during the first learning and reversal. 2.Less flexible use of spatially precise searching during reversal learning. 3. Deficit in short-term retention.
			Enriched environment ↑AHN	~13 to15-week-old	After the last day of enriched environment	First: 6 daily trials x 3 days →reversal 1: 6 daily trials x 2 days → reversal 2: 6 daily trials x 2 days	✓ ✓ 1. Searching strategies ↑% Precise searching Change in the odds for using a more hippocampus-dependent or less hippocampus-dependent strategy (Control vs ↓AHN) Odds-ratio=1.45 p<0.001 ✓ ✓ 2. ↓Path length (Control vs ↑AHN) Day 1: 250cm vs 220cm Day 2: 220cm vs 95cm Day 3: 120cm vs 40cm p<0.001	✓ ✓ 1. Searching strategies ↓% Perseverance behavior (Relative differences compared to control) Reversal 1 Day1:20% Reversal 2 Day1:5% ✓ ✓ 2. ↓ Path length (Control vs↑AHN) Reversal 1 Day 1:180cm vs 90cm Day2:130cm vs 45cm Reversal 2 Day1:185cm vs 110cm Day2:140cm vs 40cm p<0.001	✓ ✓ ↑# Platform crossings (Control vs↑AHN) 7 vs 18 p<0.001	Not evaluated	1.Facilitated use of spatially precise searching during the first learning and reversal. 2.More flexible use of spatially precise searching during reversal learning. 3. Improved short-term retention
	(Berdugo‐Vega et al., 2021)	Tg mice C57BL6 2 to 3-month-old ♀	Genetic,TAM Cdk4/cyclinD1 Expansion of neural stem and progenitor cells ↑AHN	~3 to 4-month-old	4 weeks after TAM	First: 6 daily trials x 3 days → reversal: 6 daily trials x 2 days	✓ ✓ 1. Searching strategies ↑% Precise searching (Relative differences compared to control) Day 3: +57% direct and focal p<0.01 ✓ 2. Path length (Control vs↑AHN) Day 1: 1740cm vs 1740cm Day 3: 680cm vs 500cm	✓ ✓ 1.Searching strategies ↓% Perseverance behavior (Relative differences compared to control) Day 3: -30% p<0.05 ✓ ✓ 2.↓Path length (Control vs ↑AHN) Day 2: 1150cm vs 850cm	Not evaluated	Not evaluated	1.Facilitated use of spatially precise searching during the first learning and reversal. 2. More flexible use of spatially precise searching during reversal learning.
	(Zhang et al., 2008)	Tg mice C57BL6 2-month-old ♂	Genetic,TAM Tlxf/f;CreER ↓AHN	~3.5-month-old	4 weeks after TAM	First: 4 daily trials x 8 days → reversal 4 trials daily x 3 days	X ↑Swim path (Control vs ↓AHN) Day 5: 160cm vs 380 cm Day 6: 150cm vs 300cm p<0.05	X ↑Swim path (Control vs ↓AHN) Day 2: 260cm vs 360 cm p<0.05	X Day 5: ↓ % Time in TQ (Control vs ↓AHN) 37% vs 25% ↓# Platform crossings 6 vs 2 p<0.05	✓ 3 weeks: % Time in TQ (Control vs ↓AHN) 33% vs 28% # Platform crossing 4 vs 2.7	Deficit in spatial learning
	(Farioli-Vecchioli et al., 2008)	Tg mice 4-week-old ♂/♀	Genetic,DOX Nestin-rtTA/TRE-PC3 Accelerates the differentiation of the newly generated neurons without altering their number	~12-week-old	65 days after DOX	First: 6 daily trials x 3 days → reversal 6 daily trials x 2 days	X ↑Latency (Control vs Tg) Day 1: 25s vs 44s Day 2: 18s vs 36s Day 3: 14s vs 35s Latency from the last two trails of each day p<0.05	X ↑ Latency (Control vs Tg) Day1: 15s vs 44s Day2: 10s vs 40s Latency from the last two trails of each day p<0.05	X ↓ % Time in TQ (Control vs Tg) First learning: 22s vs 10s Reversal: 23s vs 12s p<0.05	Not evaluated	Deficit in learning and memory
	(Wojtowicz et al., 2008)	WT rat Long Evan 4-month-old ♂	Irradiation ↓AHN	~5.7 month-old	5 weeks after irradiation	First: 5 daily trials x 5 days →reversal: 5 daily trials x 5 days	✓ Latency (Control vs ↓AHN) Day 1: 14.3s vs 11.3s Day 5: 9.6s vs 6.6s	X ↑ Latency (Control vs ↓AHN) Day 1: 8.3s vs 13s Day 2: 4s vs 6.5s Day3: 4s vs 6.6s Day 4: 4s vs 4s Day 5: 4s vs 6.5s	✓ % Time in TQ 35% vs 32%	Not evaluated	Deficit in reversal learning but not in the first learning
	(Jessberger et al., 2009)	WT rat Sprague Dawley 7 to 8-week-old ♂	Lentivirus vector Dominant-negative of WNT ↓AHN	~15 to 17-week-old	8 to 9 weeks after lentivirus vector injection	First: 4 daily trials x 7 days →reversal: 4 daily trials x 7day	✓ Time in TQ Probe trial: everyday before training	✓ Time in TQ probe trial: everyday before training	✓ Time in TQ probe trial: everyday before training	X 2 weeks: ↓ % Time in TQ (Control vs ↓AHN) 15.5% vs11% p<0.05	Deficit in long-term recall
	(Gil-Mohapel et al., 2013)	Tg mice C57BL6 1.5, 3, 6, 9, and 12-month-old ♀/♂	POMC-EGFP Natural aging ↓AHN	1.5, 3, 6, 9, and 12-month-old	NR	12 daily trials x 3 days	1. Searching strategies Age-induced reduction in precise searching (% of combined spatially precise searches) Day 3: 1.5-month-old: 65% 3-month-old: 38% 6 -month-old: 35% 9-month-old: 38% 12-month-old: 24% 2.Latency Day 3: 1.5-month-old: 13s 3-month-old: 21s 6-month-old: 30s 9-month-old: 22s 12-month-old: 30s 3. Path length Day 3: 1.5-month-old: 85cm 3-month-old: 150cm 6-month-old: 145cm 9-month-…	Not evaluated	Not evaluated	28 days Age-induced reduction in: 1. Time in TQ: 1.5-month-old: 45s 3-month-old: 29s 6-month-old: 31s 9-month-old: 35s 12-month-old: 28s 1.5- vs 12-month old* p<0.05 # Platform crossing: 1.5-month-old: 4.8 3-month-old: 2.5 6-month-old: 2.6 9-month-old: 3.4 12 month-old: 1.4 1.5 - vs 12-month old** p<0.01	Age-related decline in AHN is correlated with the adoption of spatially imprecise search strategies
	(Stone et al., 2011)	WT mice C57BL/6NTacfBrX 129Svev 8-week-old ♂	Deep brain stimulation in entorhinal cortex ↑AHN	~14-week-old	6.5 weeks after deep brain stimulation	3 daily trials x 3 days	✓ ✓ 1. Searching strategies ↑Precise searching (Differences in the frequency of each search in control mice relative to ↑AHN mice) +80% Direct swim +60% Focal search ✓ 2. Latency (Control vs↑AHN) Day 1: 48s vs 48s Day 3: 20s vs 22s	Not evaluated	✓ ✓ ↑ % Time in TQ (Control vs ↑AHN) 13% vs 18% p<0.05 ✓ ✓ ↑ # Platform crossings (Control vs ↑AHN) 2.9 vs 3.8 p<0.01	Not evaluated	Stimulation-induced promotion of AHN facilitates spatial memory formation
	(Dupret et al., 2008)	Tg mice C57BL6 8-week-old ♂	Genetic,DOX Nestin-rtTA-Tet-Bax ↓AHN	~14-week-old	6 weeks after the beginning of the DOX treatment	3 daily trials x 9 days	1. Variable starting positions X ↑ Latency (Control vs ↓AHN) Day 9: 10s vs 28s p<0.01	Not evaluated	X ↓ % Time in TQ (Control vs ↓AHN) 35% vs 20% ↓# Platform crossing ↑Swim path	Not evaluated	Deficit in spatial relational memory
						3 daily trials x 9 days	1.Constant starting positions: ✓Latency (Control vs ↓AHN) Day1: 52s vs 60s Day 8: 10s vs 10s 2.Followed by a novel starting position: X↑ Latency (Control vs ↓AHN) 8s vs 45s p<0.001	Not evaluated	Not evaluated	Not evaluated
	(Martinez-Canabal et al., 2013)	WT mice 129Svev X C57Bl/6 Juvenile 1 to 2-month-old Adult 2 to 3-moth-old Middle-aged 11 to12-moth-old ♀/♂	Cytotoxic drug Temozolomide ↓AHN	Juvenile ~2 to 3-month-old Adult ~3 to 4-moth-old Middle ~12 to13-moth-old	4 weeks after the start of drug injection	3 daily trials x 6 days	1. Latency (Control vs↓AHN) ✓ Juvenile Day 1: 45s vs 40s Day 6: 10s vs 10s ✓ Adult Day 1: 40s vs 35s Day 6: 5s vs 5s ✓ Middle-age Day 1: 45s vs 50s Day 6: 20s vs 15s 2. Thigmotaxis% (Control vs ↓AHN) X ↑Juvenile Day 3: 5% vs 14%* Day 5: 5% vs 18% Day 7: 6% vs 5% * p<0.05 ✓ Adult Day 3: 5% vs 5% Day 5: 6% vs 6% Day 7: 4% vs 6% ✓ Middle-age Day 3: 10% vs 5% Day 5: 4% vs 4% Day 7: 5% vs 4%	Not evaluated	1.# Platform crossing (Control vs ↓AHN) X↓Juvenile Day 3: 3.5 vs 2 Day 5: 5.3 vs 2.8* Day 7: 6.3 vs 4.8 * p<0.05 ✓ Adult Day 3: 3.6 vs 3 Day 5: 5 vs 4 Day 7: 6.5 vs 6 ✓ Middle-age Day 3: 1 vs 1.2 Day 5: 3 vs 3 Day 7: 3.5 vs 3 2. % Time in the zone of platform (Control vs ↓AHN) X ↑Juvenile Day 3: 16% vs 10% Day 5: 18.3% vs 11%* Day 7: 21% vs 21% * p<0.05 ✓Adult Day 3: 18% vs 14% Day 5: 22% vs 19.2…	Not evaluated	Deficit in memory when AHN is reduced during juvenility
	(Rola et al., 2004)	WT mice C57BL6 ♂ 3-week-old	Irradiation ↓AHN	~15-week-old	3 months after irradiation	2 daily trials x 3 days	✓ Latency (Control vs ↓AHN) Session 1: 45s vs 35s Session 10: 5s vs 8s	Not evaluated	X ↓% Time in TQ (Control vs ↓AHN) Day 4: 48% vs 35% p<0.037 Day 5: 50% vs 37% p<0.049	Not evaluated	Deficit in spatial memory retention
	(Raber et al., 2004)	WT mice C57BL6 2-month-old ♂	Irradiation ↓AHN	~5-month-old	3 months after irradiation	6 daily trials x 3 days	✓ Latency (Control vs ↓AHN) Session 6: 25s vs 22s Session 10: 8s vs 8s	Not evaluated	✓ % Time in TQ (Control vs ↓AHN) 50% vs 45%	Not evaluated	No impaired learning and memory
	(Madsen et al., 2003)	WT Rat Wistar 2-month-old ♂	Irradiation ↓AHN	~11-week-old	2 weeks after the end of irradiation	5 daily trials x 5 days	✓ Latency (Control vs ↓AHN) Session 1: 38s vs 38s Session 5: 8s vs 8s	Not evaluated	Not evaluated	Not evaluated	No impaired learning
	(Snyder et al., 2005)	WT rat Long Evans 40-day-old ♂	Irradiation ↓AHN	~64 to 68-days-old	4 weeks after irradiation	8 daily trials x 6 days	✓ Latency (Control vs ↓AHN) Day 1: 30s vs 27s Day 6: 5s vs 5s	Not evaluated	Not evaluated	X ↓% Extra time in TQ 2 weeks: +30% vs -2% p=0.001 4 weeks: +19% vs -4% p=0.02	Deficit in long-term spatial memory
	(Deng et al., 2009)	Tg mice C57BL6 8-week-old ♀/♂	Genetic,GCV Nestin-TK ↓AHN	~11-week-old	1 week after the last injection of GCV	4 daily trials x 8 days	✓ Latency (Control vs ↓AHN) Day 1: 29s vs 28s Day 8: 16s vs 16s	Not evaluated	✓ % Time in TQ (Control vs ↓AHN) Day 8: 21s vs 21s # Platform crossings (Control vs↓AHN) Day 8: 3.5 vs 2.5	X ↓Time in TQ (Control vs ↓AHN) Day 15: 21s vs 14s p<0.005 ↓Frequency to enter TQ (Control vs↓AHN) Day 15: 11.6 vs 7.4 p<0.0004 ↓# platform crossing (Control vs ↓AHN) Day 15: 4 vs 1.9 p<0.01	Deficit in long-term spatial memory
	(Arruda-Carvalho et al., 2011)	Tg mice C57BL6 4-week- old ♀/♂	Nestin-CreERT2 /iDTR Pre-training ablation	~17-week-old	7 weeks after the completion of TAM	3 daily trials x 5 days	✓ Latency (Control vs ↓AHN) Day 1: 48s vs 52s Day 2: 28s vs 17s	Not evaluated	Not evaluated	✓ Percent search on TQ 1 week: (Control vs ↓AHN) 27% vs 24%	Removal of a specific population of adult-born neurons after but not before learning degrades spatial memory
			Nestin-CreERT2 /iDTR Post-training ablation	~17-week-old	7 weeks after the completion of TAM	3 daily trials x 5 days	✓ Latency (Control vs ↓AHN) Day 1: 35s vs 40s Day 5: 15s vs 12s	Not evaluated	Not evaluated	X Percent search on TQ (Control vs ↓AHN) 1 week: 34% vs 24%* 5 weeks: 30% vs 20%* p<0.05
	(Saxe et al., 2006)	WT mice 129/SvEv 12 to 25-week-old ♂	Irradiation ↓AHN	~24 to 37-week-old	3 months after irradiation	3 daily trials x 10 days	✓ Distance to find platform (Control vs ↓AHN) Day 1:1500 cm vs 1750 cm Day 10: 450cm vs 450 cm	Not evaluated	✓ % Time in TQ (Control vs ↓AHN) 75% vs 65%	✓ % Time in TQ 2 weeks (Control vs ↓AHN) 58% vs 58%	No impaired learning and long-term retention
	(Meshi et al., 2006)	WT mice 129Sv/Ev 10-week-old ♀	Irradiation ↓AHN	~25-week-old	104 days after irradiation	3 daily trials x 5days	✓ Distance to find platform (Control vs ↓AHN) Day 5: 800cm vs 900cm	Not evaluated	✓ % Time in TQ (Control vs↓AHN) 45% vs 40%	Not evaluated	No impaired learning and memory retention
	(Shors et al., 2002)	WT rat Sprague Dawley (220-250g) ♂	Antimitotic drug Methylazoxymethanol acetate ↓AHN	NR	48 h after the last drug administration	4 daily trials x 4 days	✓ Latency	Not evaluated	✓ Time in TQ	Not evaluated	No impaired learning and memory retention
	(Jaholkowski et al., 2009)	Tg mice C57BL6/ Balb/c 3 to 4-month-old ♀/♂	Cyclin D2 mutant ↓AHN	~3 to 4-month-old		4 daily trials x 11 days	✓ Distance travelled (Control vs ↓AHN) Day 1: 9m vs 9m Day 11: 4m vs 5m	Not evaluated	✓ % Time in TQ (Control vs ↓AHN) 42% vs 50%	Not evaluated	No impaired learning and memory retention
	Supplementary table 1: The table collects the results and parameters discussed from the studies using the Morris water maze task to evaluate the role of AHN referred in the review. Data in each column depicts approximate results as shown in graphs from original articles.
	Abbreviations:		Labels:
	AHN:adult hippocampal neurogenesis		X AHN ↓ worse performance than control
	DOX: doxycycline		✓ AHN ↓similar performance to control
	GCV:ganciclovir		✓ ✓ AHN↑ better performance than control
	NR: not reported
	TAM: tamoxifen
	Tg: transgenic
	TQ: target quadrant
	References:
	Arruda-Carvalho, M., Sakaguchi, M., Akers, K. G., Josselyn, S. A., and Frankland, P. W. (2011). Posttraining Ablation of Adult-Generated Neurons Degrades Previously Acquired Memories. J. Neurosci. 31, 15113–15127. doi:10.1523/JNEUROSCI.3432-11.2011. Berdugo‐Vega, G., Lee, C., Garthe, A., Kempermann, G., and Calegari, F. (2021). Adult‐born neurons promote cognitive flexibility by improving memory …
