# Supplementary material for: Morris Water Maze and Contextual Fear Conditioning Tasks to Evaluate Cognitive Functions Associated With Adult Hippocampal Neurogenesis
Source: Front Neurosci. 2022 Jan 3;15:782947. doi: 10.3389/fnins.2021.782947 (PMC8761726; doi:10.3389/fnins.2021.782947)
Supplement: Supplementary file 2 [file Table_2.xlsx]

## Sheet: Supplementary table 2
	Supplementary table 2. Contextual Fear Conditioning
	Reference	Animal model	Method to manipulate AHN	Age of animals at the time of the testing	Time from AHN manipulation to testing	Conditioning protocol	Pre-shock time	Memory results		Behavioral outcome
								Short-term ≤48h (% of freezing time)	Long-term ≥ 1 week (% of freezing time)
	(Saxe et al., 2006)	Tg mice C57BL6-BALB/c 12 to 20 week old ♂	Genetic,GCV GFAP-TK ↓AHN	~ 18 to 26-week-old	After GCV treatment	5 tone-shock (1s, 0.7 mA) pairings	120s	Tone: ✓ (Control vs ↓AHN) 30% vs 23% N.S.	Not evaluated	Impaired contextual fear conditioning but not cued conditioning
								Context: X (Control vs ↓AHN ) min 1: 25% vs 10% min 2: 37% vs 17% min 3: 37% vs 16% min 4: 33% vs 14% p=0.04
	(Saxe et al., 2006)	WT mice 129/SvEv 12 to 25 -week-old ♂	Irradiation ↓AHN	~ 24 to 37-week-old	3 moths after irradiation	3 tone-shock (1s, 0.7 mA) pairings	120s	Tone: ✓ (Control vs ↓AHN) 25% vs 32% N.S.	Not evaluated	Impaired contextual fear conditioning but not cued conditioning
								Context: X (Control vs ↓AHN) min 1: 13% vs 10% min 2: 28% vs 15% min 3: 27% vs 15% min 4: 35% vs 19% p=0.03
	(Zhang et al., 2008)	Tg mice C57BL6 2-month-old ♂	Genetic,TAM Tlxf/f;CreER ↓AHN	~ 3.5-month-old	4 weeks after TAM	4 tone-shock (1 s, 0.7 mA) pairings	120s	Tone: ✓ (Control vs ↓AHN) 24h: 27% vs 40% N.S.	Not evaluated	No impaired contextual fear conditioning and cued conditioning
								Context: ✓ (Control vs ↓AHN) 24h: min 1: 50% vs 55% min 2: 60% vs 65% min 3: 55% vs 60% N.S. 48h: min 1: 20% vs 35% min 2: 35% vs 47% min 3: 45% vs 43% N.S.
	(Imayoshi et al., 2008)	Tg mice C57BL6 8-week-old ♂	Genetic,TAM Line 4/NSE-DTA ↓AHN	~ 16.4-week-old	59 days after TAM	3 tone-shock (2 s, 0.3 mA) pairings	120s	Tone: ✓ (Control vs ↓AHN) min 4:74% vs 65% min 5: 76% vs 68% min 6: 58% vs 52% N.S.	Not evaluated	Impaired contextual fear conditioning but not cued conditioning
								Context: X (Control vs ↓AHN) min 1: 53% vs10% min 2: 58% vs 20% min 3: 62% vs 9% min 4: 37% vs 10% min 5: 35% vs 20% p<0.00001
	(Farioli-Vecchioli et al., 2008)	Tg mice 4-week-old ♂/♀	Genetic,DOX Nestin-rtTA/TRE-PC3 Accelerates the differentiation of the newly generated neurons without altering their number	~12-week-old	22 or 65 days after DOX	1 tone-shock (0.5 mA) pairings	120s	Tone: ✓ (Control vs ↓AHN) 61% vs 56% N.S.	Not evaluated	Impaired contextual fear conditioning but not cued conditioning
								Context: X (Control vs ↓AHN) 48% vs 28% p<0.05
	(Pan et al., 2012)	Tg mice 12-week-old ♂	Genetic,TAM Nestin-CreER™/ERK5lox/P/loxP ↓AHN	~ 19.7-week-old	2 weeks after the last TAM injection	Strong protocol 1 tone-shock (2s, 0.7 mA) pairings	120s	Strong protocol (Control vs ↓AHN) Tone: ✓ 62% vs 65% N.S. Context: ✓ 45% vs 50% N.S.	Not evaluated	No impaired contextual fear conditioning and cued conditioning
						Weak protocol 3 tone-shock (2s,0.3mA)		Weak protocol (Control vs ↓AHN) Tone: ✓ 70% vs 78% N.S. Context: X 57% vs 35% p <0.01		Impaired contextual fear conditioning but not cued conditioning
	(Gu et al., 2012)	Wt mice C57BL/6 6-week-old ♀	Optogenetic silencing Retroviral infection of ChR2	~10-week-old	4 weeks after infection	1 tone-shock (2s, 0.5 mA) pairings	120s	4 week after infection Light ON during tone: ✓ (light off vs light on) 46% vs 42% N.S.	Not evaluated	Impaired contextual fear conditioning but not cued conditioning
								4 week after infection Light ON during context: X (light off vs light on) 28% vs 20% p = 0.0224
	(Arruda-Carvalho et al., 2011)	Tg mice C57BL6 4-week-old ♀/♂	Genetic,TAM Nestin-Cre ERT2 /iDTR ↓AHN	~ 17-week-old**	7 weeks after the completion of TAM treatment	1 tone-shock (2s, 0.5 mA) pairings	120s	Not evaluated	Pretraining ablation: ✓ (Control vs ↓AHN) Conditioned context A 46% vs 43% N.S.	No differences in freezing in conditioned context A when AHN is posttraining ablated
									Prettraining ablation: ✓ Discrimination (Context A vs similar Context B) Control: 46% vs 33% * ↓AHN: 43% vs 28% * p=0.05	No differences in context discrimination when AHN is pretraining ablated
									Posttraining ablation: ✓ (Control vs ↓AHN) Conditioned context A 52% vs 42% N.S	No differences in freezing in conditioned context A when AHN is posttraining ablated
									Posttraining ablation: X Discrimination (Context A vs similar Context B) Control: 52% vs 24% *p=0.05 ↓AHN: 42% vs 42% N.S.	Deficit in context discrimination when AHN is posttraining ablated
	(Snyder et al., 2009)	WT mice C57BL6 8-week-old ♂	Irradiation ↓AHN	~ 12-week-old and 16-week-old	4 and 8 weeks after irradiation	7 tone-shocks (1s, 0.6 mA) pairings	300s	4 weeks: ✓ (Control vs ↓AHN) min 1: 57% vs 57% min 2: 70% vs 77% min 3: 69% vs 75% min 4: 64% vs 78% min 5: 61% vs 72% N.S.	Not evaluated	No impaired contextual fear conditioning and cued conditioning.
								8 weeks: ✓ (Control vs ↓AHN ) min 1: 55% vs 51% min 2: 70% vs 72% min 3: 64% vs 62% min 4: 70% vs 70% min 5: 65% vs 60% N.S.
		WT rats Sprague-Dawley 8-week-old ♂	Irradiation ↓AHN	~ 12-week-old and 16-week-old	4 and 8 weeks after irradiation	7 tone-shock (1s, 1 mA) pairings	300s	4 weeks: X (Control vs ↓AHN ) min 1: 70% vs 46%* min 2: 82% vs 57%* min 3: 87% vs 80% min 4: 87% vs 81% min 5: 88% vs 82% * p<0.05	Not evaluated	Impaired contextual fear conditioning but not cued conditioning 4 and 8 weeks after irradiation.
								8 weeks: X (Control vs ↓AHN ) min 1: 35% vs 25% min 2: 63% vs 35% * min 3: 70% vs 40% * min 4: 81% vs 41% * min 5: 85% vs 50% * * p<0.05
	(Winocur et al., 2006)	WT rats Long-Evans 4-month-old ♂	Irradiation ↓AHN	~15-month-old	4 weeks after irradiation	10 tone-shock (1 s, 1.5 mA) pairings	300s	Tone: ✓ 24h after conditioning (Control vs↓AHN) 400seg vs 325seg N.S.	Tone: ✓ 28 days after conditioning (Control vs↓AHN) 365seg vs 350seg N.S.	Impaired contextual fear conditioning but not cued conditioning at 24h and 28 days after conditioning
								Context: X 24h after conditioning (Control vs↓AHN) 355seg vs 70seg p<0.00001	Context: X (Control vs↓AHN) 28 days after conditioning 300seg vs 130seg* p=0.009
	(Warner-Schmidt et al., 2008)	WT rat Sprague-Dawley 175g-200g ♂	Irradiation ↓AHN		6 weeks after irradiation	3 tone-shock (2s, 0.75 mA) pairings	180s	Tone: ✓ (Control vs↓AHN) Day 1: 86% vs 88% Day 2: 80% vs 72% N.S.	Not evaluated	Impaired contextual fear conditioning but not cued conditioning.
								Context: X (Control vs↓AHN) 57% vs 25% p<0.05
	(Deng et al., 2009)	Tg mice C57BL6 8-week-old ♂/♀	Genetic, GCV Nestin-TK ↓AHN	~11-week-old	1 week after a 14 d GCV	1 shock (2s, 0.7 mA)	180s	Context: ✓ (Control vs↓AHN) 57% vs 57% N.S.	Not evaluated	No impaired contextual fear conditioning
	(Huckleberry et al., 2018)	Tg mice C57BL6 7-10 week-old ♂/♀	Genetic, TAM/ Optogenetic silencing Nestin-CreERT2/Arch+/–	~ 13-16-week-old	6 weeks after TAM	1 shock (2s, 0.75 mA)	180s	Light ON training: X (Cre- vs Cre+) Dorsal: 52% vs 29% Ventral: 54% vs 41% p<0.05	Not evaluated	1) Impaired contextual fear conditioning 2) AHN in the dorsal and ventral hippocampus contributes to both memory acquisition and recall
								Light ON retrieval: X (Cre- vs Cre+) Dorsal: 58% vs 40% Ventral: 58% vs 38% p<0.05
	(Denny et al., 2012)	Tg mice 6-week-old ♂	Genetic,GCV GFAP-TK 4 weeks ↓AHN	~12-week-old	2 weeks after the beginning of GVC	1 shock (2s, 0.75 mA)	180s vs 360s	180 s X (Control vs↓AHN) min 1: 40% vs 29% min 2 : 42% vs 32% min 3 : 43% vs 33% p<0.05	Not evaluated	Impaired contextual fear conditioning only at 180 s placement to shock interval
								360 s✓ (Control vs↓AHN) min 1: 51% vs 54 % min 2: 58 % vs 60% min 3: 62% vs 60% N.S.
		WT mice 129S6/SvEv 9-week-old ♂	Irradiation ↓AHN	~11 to 15-week-old	2, 4 and 6 weeks after irradiation	1 shock (2s, 0.75 mA)	180s	2 week ✓ (Control vs↓AHN) min 1: 23% vs 24% min 2: 27% vs 30% min 3: 23% vs 24% N.S.	Not evaluated	Impaired contextual fear conditioning only 6 weeks after irradiation
								4 weeks ✓ (Control vs↓AHN) min 1: 35% vs 25% min 2: 33% vs 33% min 3: 45% vs 33% N.S.
								6 weeks X min 1: 37% vs 24% min 2: 39 % vs 21% min 3: 41% vs 23% p<0.05
	(Clark et al., 2008)	WT mice C57BL6 50 or 66-day-old ♂/♀	Irradiation ↓AHN	~154 or 182 day-old	116 days(batch1) and 124 days (batch2) after irradiation	2 shocks (2s, 0.5 mA)	180s	Context: ✓ (Control vs↓AHN) 76s vs 84s N.S.	Not evaluated	No impaired contextual fear conditioning
	(Hernández-Rabaza et al., 2009)	WT rats Long-Evans 9 to11-week-old ♂	Irradiation ↓AHN	~18 to 20 week-old	9 weeks after irradiation	1 shock (0.5s, 1 mA)	180s	Context: X (Control vs↓AHN) 2h: 27% vs 5% 24h: 31% vs 13% 48h: 18% vs 8% p<0.05	Not evaluated	Impaired contextual fear conditioning
	(Drew, Denny and Hen, 2010)	WT mice 129S6/SvEvTac 9 to 10-week-old ♂	Irradiation ↓AHN	~15 and 21 week-old	6 to 11 weeks after irradiation	Multiple trial 3 tone-shock (1 s, 0.5 mA) pairings	120s	Tone: ✓ (Control vs↓AHN) 43% sham vs 33% N.S.	Not evaluated	No impaired contextual fear conditioning and cued conditioning
								Context: ✓ (Control vs↓AHN) min 1: 37% vs 33% min 2: 58% vs 52% min 3: 59% vs 53% N.S.	Not evaluated
						Different shock intensities 3 tone-shocks (1 s, 0.3 or 0.4 or 0.7 mA)	120s	0.3 mA Tone: ✓ (Control vs↓AHN) 23% vs 12% N.S.	Not evaluated	No impaired contextual fear conditioning and cued conditioning
								0.4 mATone: ✓ (Control vs↓AHN) 52% vs 43% N.S.	Not evaluated
								0.7 mA Tone: ✓ (Control vs↓AHN) 64% vs 62% N.S.	Not evaluated
								0.3 mA Context: ✓ (Control vs↓AHN) min 1: 10% vs 10% min 2: 20% vs 14% min 3: 23% vs 21% N.S.	Not evaluated
								0.4 mA Context: ✓ (Control vs↓AHN) min1: 30% vs 24% min 2: 38% vs 31% min 3: 38% vs 35% N.S.	Not evaluated
								0.7mA Context: ✓ (Control vs↓AHN) min 1: 38% vs 31% min 2: 41% vs 48% min 3: 49% vs 52% N.S.	Not evaluated
						1 shock (2s, 0.75 mA)	180s	Context: X (Control vs↓AHN) min 1: 33% vs 15% min 2: 36% vs 24% min 3: 38% vs 22% p<0.01	Not evaluated	Impaired contextual fear conditioning only when a single shock is delivered
						2 shocks (2s, 0.75 mA)	90s (first shock) and 180s (second shock)	Context: ✓ (Control vs↓AHN) 54% vs 48% N.S.	Not evaluated	No impaired contextual fear conditioning when two shocks are delivered
						1 shock (2s, 0.75 mA) with additional pre-exposure to context (197s, 24h before conditioning)	180s	Context: ✓ (Control vs↓AHN) 34% vs 35% N.S.	Not evaluated	No impaired contextual fear conditioning when a pre-exposure to context is employed
						1 shock (2s, 0.75 mA) delivered immediately after placed in context	10s	Context: ✓ (Control vs↓AHN) min 1: 6% vs 4% min 2: 4% vs 4% min 3: 2% vs 6%	Not evaluated	Unconditioned response
	Supplementary table 2: The table collects the results and parameters discussed from the studies using contextual fear conditioning task to evaluate the role of AHN referred in the review. Data in each column depicts are approximate results as shown in graphs from original articles.
	Abbreviations:		Labels:
	AHN: adult hippocampal neurogenesis		X AHN ↓ worse performance than control
	DOX: doxycycline		✓ AHN ↓similar performance to control
	GCV:ganciclovir		♀Female
	N.S. no significant		♂ Male
	TAM: tamoxifen
	Tg: transgenic
	TK:Thymidine Kinase
	References:
	Arruda-Carvalho, M., Sakaguchi, M., Akers, K. G., Josselyn, S. A., and Frankland, P. W. (2011). Posttraining Ablation of Adult-Generated Neurons Degrades Previously Acquired Memories. J. Neurosci. 31, 15113–15127. doi:10.1523/JNEUROSCI.3432-11.2011. Clark, P. J., Brzezinska, W. J., Thomas, M. W., Ryzhenko, N. A., Toshkov, S. A., and Rhodes, J. S. (2008). Intact neurogenesis is required for benefi…
